# Supplementary material for: Prenatal Androgen Treatment Does Not Alter the Firing Activity of Hypothalamic Arcuate Kisspeptin Neurons in Female Mice
Source: eNeuro. 2021 Sep 29;8(5):ENEURO.0306-21.2021. doi: 10.1523/ENEURO.0306-21.2021 (PMC8482853; doi:10.1523/ENEURO.0306-21.2021)
Supplement: Extended Data 1 — Code used to detect and analyze events in Igor Pro (coding-project) and for data analysis in R (PNA-KNDy). Download Extended Data 1, ZIP file. [file enu-eN-NWR-0306-21-s01.zip]

Archive with 8 entries (7 files):
- extended-data-1/
- __MACOSX/._extended-data-1
- extended-data-1/.DS_Store
- __MACOSX/extended-data-1/._.DS_Store
- extended-data-1/coding-project.zip
- __MACOSX/extended-data-1/._coding-project.zip
- extended-data-1/PNA_KNDy.zip
- __MACOSX/extended-data-1/._PNA_KNDy.zip
